# Supplementary material for: Automated Heart Rate Detection in Seismocardiograms Using Electrocardiogram-Based Algorithms—A Feasibility Study
Source: Bioengineering (Basel). 2024 Jun 11;11(6):596. doi: 10.3390/bioengineering11060596 (PMC11200605; doi:10.3390/bioengineering11060596)
Supplement: Supplementary file 1 [file bioengineering-11-00596-s001.zip]

Archive with 1 entries (1 files):
- bioengineering-3015063-supplementary.pdf
